# Supplementary material for: Assessing Social Identity in Autistic Individuals: Evaluating A Self-Report Questionnaire in the Netherlands
Source: Autism. 2026 Apr 3;30(5):1317–29. doi: 10.1177/13623613261431269 (PMC13087165; doi:10.1177/13623613261431269)
Supplement: sj-csv-1-aut-10.1177_13623613261431269 – Supplemental material for Assessing Social Identity in Autistic Individuals: Evaluating A Self-Report Questionnaire in the Netherlands [file sj-csv-1-aut-10.1177_13623613261431269.csv]

Speaman's correlation	Solidarity	Satisfaction	Centrality	Selfdefinition	Age	Gender_Male	Gender_Female	Gender_Diverse	Edu_Low	Edu_Medium	Edu_High	IQ_Low	IQ_Medium	IQ_High	Employment status (0 = no paid job, 1 = paid job)	Urban_High	Urban_Medium	Urban_Low	Ethnicity	Age_Diagnosis	AQ total score	Time since diagnosis	Person-first language	Identity-first language	Other language preference	Cooccuring conditions	Anxiety symptoms	Depression symptoms
Solidarity	NA
Satisfaction	0.31***	NA
Centrality	0.35***	0.14***	NA
Selfdefinition	0.39***	0.21***	0.31***	NA
Age	0	-0.02	0	0.08**	NA
Gender_Male	-0.03	0.08**	-0.02	0.08**	0.3***	NA
Gender_Female	0.02	-0.09***	0	-0.07**	-0.23***	-0.76***	NA
Gender_Diverse	0.01	0.01	0.03	-0.01	-0.08**	-0.27***	-0.42***	NA
Edu_Low	-0.02	0.03	0	0	-0.01	0.06*	-0.04	-0.04	NA
Edu_Medium	-0.02	0	0.01	0.03	0.01	-0.01	-0.03	0.06*	-0.23***	NA
Edu_High	0.02	-0.02	-0.01	-0.03	0	-0.03	0.05	-0.04	-0.36***	-0.83***	NA
IQ_Low	-0.03	0	-0.02	0.04	0.06*	0.02	0	-0.02	0.12***	0.1***	-0.17***	NA
IQ_Medium	-0.01	-0.07**	0.01	0.03	-0.07*	-0.02	0.05	-0.05	0.16***	0.12***	-0.21***	-0.14***	NA
IQ_High	0.02	0.06*	0	-0.05	0.03	0	-0.04	0.06*	-0.21***	-0.17***	0.29***	-0.45***	-0.82***	NA
Employment status (0 = no paid job, 1 = paid job)	-0.01	0.07**	-0.05	-0.05*	-0.13***	0.08**	-0.02	-0.07**	-0.14***	-0.07*	0.15***	-0.05	-0.06*	0.08**	NA
Urban_High	-0.01	-0.04	0.04	0.01	-0.06	-0.02	-0.02	0.06*	-0.04	-0.06*	0.08**	0.01	-0.01	0	0.04	NA
Urban_Medium	0.03	0.06*	-0.01	0.07*	0.02	0.04	-0.03	-0.01	0.08**	0.06*	-0.1***	0	0.01	-0.01	-0.09**	-0.56***	NA
Urban_Low	-0.02	-0.02	-0.04	-0.07*	0.05	-0.01	0.05	-0.05	-0.02	0.01	0	-0.02	0.01	0.01	0.04	-0.64***	-0.28***	NA
Ethnicity (0 = non-Dutch, 1 = Dutch)	-0.01	0	-0.03	-0.02	-0.04	-0.02	0.03	-0.02	0.02	0.04	-0.05	-0.04	0.01	0.01	0.04	0	-0.03	0.03	NA
Age_Diagnosis	0.03	-0.02	0.06*	0.08**	0.9***	0.2***	-0.13***	-0.09***	-0.07**	-0.01	0.05	-0.02	-0.06*	0.06*	-0.11***	-0.05	0	0.06*	-0.04	NA
AQ total score	0.03	-0.05	0.18***	0.18***	0.17***	0.06*	-0.07*	0.02	0.03	0.05*	-0.07**	0.02	-0.03	0.02	-0.12***	-0.04	0.04	0.01	-0.08**	0.17***	NA
Time since diagnosis	-0.09**	0.03	-0.13***	-0.01	0.18***	0.23***	-0.22***	0	0.14***	0.05*	-0.13***	0.19***	-0.02	-0.08**	-0.06*	-0.03	0.04	0	0.01	-0.22***	-0.02	NA
Person-first language	-0.05	-0.11**	-0.1*	-0.01	0.11*	0.08*	0.03	-0.16***	0.02	0	-0.01	0.01	0.14***	-0.11**	0.02	-0.01	-0.03	0.04	0.14**	0.09*	-0.09*	0	NA
Identity-first language	0.06	0.12**	0.14***	0.04	-0.12**	-0.09*	-0.02	0.16***	0.01	0	-0.01	-0.02	-0.13**	0.12**	-0.04	-0.01	0.07	-0.06	-0.18***	-0.11*	0.12**	-0.02	-0.84***	NA
Other language preference	-0.02	0.01	-0.06	-0.05	0.01	0	-0.02	0.02	-0.05	-0.01	0.04	0.02	-0.03	0.01	0.04	0.02	-0.05	0.02	0.05	0.01	-0.04	0.03	-0.41***	-0.16***	NA
Cooccuring conditions	0.05	-0.06*	0.06*	0	-0.17***	-0.19***	0.1***	0.12***	0.04	0.09**	-0.11***	-0.06*	0.04	0	-0.23***	0.01	0.05	-0.06*	-0.01	-0.13***	0.06*	-0.1***	-0.03	0.05	-0.03	NA
Anxiety symptoms	0.04	-0.17***	0.16***	0.06*	-0.2***	-0.19***	0.11***	0.1***	-0.03	0.05*	-0.03	-0.07**	0.02	0.02	-0.14***	0.02	-0.03	0	-0.03	-0.12***	0.17***	-0.19***	-0.03	0.02	0.03	0.31***	NA
Depression symptoms	-0.04	-0.22***	0.09**	0.03	0	-0.05	0	0.07**	0.02	0.07*	-0.08**	-0.01	0.02	-0.01	-0.19***	-0.03	0.02	0.01	-0.04	0.06*	0.19***	-0.16***	0.02	-0.02	0.01	0.26***	0.58***	NA
